# Supplementary material for: FTO promotes tumour proliferation in bladder cancer via the FTO/miR-576/CDK6 axis in an m6A-dependent manner
Source: Cell Death Discov. 2021 Nov 1;7:329. doi: 10.1038/s41420-021-00724-5 (PMC8560827; doi:10.1038/s41420-021-00724-5)
Supplement: Supplementary file 4 — Supplementary table 1 [file 41420_2021_724_MOESM4_ESM.xlsx]

## Sheet: Sheet1
ene Symbol	Gene Description
Details	1	100	hsa-miR-576-5p	ICA1L	islet cell autoantigen 1 like
Details	2	99	hsa-miR-576-5p	CUL3	cullin 3
Details	3	99	hsa-miR-576-5p	CCDC148	coiled-coil domain containing 148
Details	4	99	hsa-miR-576-5p	NR4A3	nuclear receptor subfamily 4 group A member 3
Details	5	99	hsa-miR-576-5p	ADAMTS3	ADAM metallopeptidase with thrombospondin type 1 motif 3
Details	6	99	hsa-miR-576-5p	FUT9	fucosyltransferase 9
Details	7	99	hsa-miR-576-5p	DNAL1	dynein axonemal light chain 1
Details	8	99	hsa-miR-576-5p	SCAF11	SR-related CTD associated factor 11
Details	9	99	hsa-miR-576-5p	DGKH	diacylglycerol kinase eta
Details	10	99	hsa-miR-576-5p	SP4	Sp4 transcription factor
Details	11	99	hsa-miR-576-5p	LARP4	La ribonucleoprotein domain family member 4
Details	12	98	hsa-miR-576-5p	ZMAT3	zinc finger matrin-type 3
Details	13	98	hsa-miR-576-5p	ETNK1	ethanolamine kinase 1
Details	14	98	hsa-miR-576-5p	GOLIM4	golgi integral membrane protein 4
Details	15	98	hsa-miR-576-5p	S1PR3	sphingosine-1-phosphate receptor 3
Details	16	98	hsa-miR-576-5p	NECAB1	N-terminal EF-hand calcium binding protein 1
Details	17	98	hsa-miR-576-5p	ADAMTS5	ADAM metallopeptidase with thrombospondin type 1 motif 5
Details	18	98	hsa-miR-576-5p	TMEM33	transmembrane protein 33
Details	19	98	hsa-miR-576-5p	RB1	RB transcriptional corepressor 1
Details	20	98	hsa-miR-576-5p	KCNMA1	potassium calcium-activated channel subfamily M alpha 1
Details	21	98	hsa-miR-576-5p	NRIP1	nuclear receptor interacting protein 1
Details	22	97	hsa-miR-576-5p	TRIM33	tripartite motif containing 33
Details	23	97	hsa-miR-576-5p	REEP3	receptor accessory protein 3
Details	24	97	hsa-miR-576-5p	RFX3	regulatory factor X3
Details	25	97	hsa-miR-576-5p	GDAP1	ganglioside induced differentiation associated protein 1
Details	26	97	hsa-miR-576-5p	KLF10	Kruppel like factor 10
Details	27	97	hsa-miR-576-5p	UBR3	ubiquitin protein ligase E3 component n-recognin 3
Details	28	97	hsa-miR-576-5p	FGF2	fibroblast growth factor 2
Details	29	97	hsa-miR-576-5p	CDK6	cyclin dependent kinase 6
Details	30	97	hsa-miR-576-5p	ZFP30	ZFP30 zinc finger protein
Details	31	97	hsa-miR-576-5p	ZC3H12C	zinc finger CCCH-type containing 12C
Details	32	97	hsa-miR-576-5p	FZD3	frizzled class receptor 3
Details	33	97	hsa-miR-576-5p	RNF138	ring finger protein 138
Details	34	97	hsa-miR-576-5p	FBXL17	F-box and leucine rich repeat protein 17
Details	35	97	hsa-miR-576-5p	NCEH1	neutral cholesterol ester hydrolase 1
Details	36	97	hsa-miR-576-5p	MAP7	microtubule associated protein 7
Details	37	96	hsa-miR-576-5p	GRM5	glutamate metabotropic receptor 5
Details	38	96	hsa-miR-576-5p	TOX	thymocyte selection associated high mobility group box
Details	39	96	hsa-miR-576-5p	LRP2	LDL receptor related protein 2
Details	40	96	hsa-miR-576-5p	AQP4	aquaporin 4
Details	41	96	hsa-miR-576-5p	RBL2	RB transcriptional corepressor like 2
Details	42	96	hsa-miR-576-5p	RGS5	regulator of G protein signaling 5
Details	43	96	hsa-miR-576-5p	SINHCAF	SIN3-HDAC complex associated factor
Details	44	96	hsa-miR-576-5p	B3GNT5	UDP-GlcNAc:betaGal beta-1,3-N-acetylglucosaminyltransferase 5
Details	45	96	hsa-miR-576-5p	ITGBL1	integrin subunit beta like 1
Details	46	96	hsa-miR-576-5p	IGF2BP2	insulin like growth factor 2 mRNA binding protein 2
Details	47	96	hsa-miR-576-5p	TMF1	TATA element modulatory factor 1
Details	48	96	hsa-miR-576-5p	HDGFL3	HDGF like 3
Details	49	95	hsa-miR-576-5p	IKZF5	IKAROS family zinc finger 5
Details	50	95	hsa-miR-576-5p	C5orf30	chromosome 5 open reading frame 30
Details	51	95	hsa-miR-576-5p	SLC6A14	solute carrier family 6 member 14
Details	52	95	hsa-miR-576-5p	MGAT4A	alpha-1,3-mannosyl-glycoprotein 4-beta-N-acetylglucosaminyltransferase A
Details	53	95	hsa-miR-576-5p	HACE1	HECT domain and ankyrin repeat containing E3 ubiquitin protein ligase 1
Details	54	95	hsa-miR-576-5p	NDFIP2	Nedd4 family interacting protein 2
Details	55	95	hsa-miR-576-5p	AFTPH	aftiphilin
Details	56	95	hsa-miR-576-5p	BOLL	boule homolog, RNA binding protein
Details	57	95	hsa-miR-576-5p	CERK	ceramide kinase
Details	58	95	hsa-miR-576-5p	POLR1D	RNA polymerase I and III subunit D
Details	59	95	hsa-miR-576-5p	IGDCC4	immunoglobulin superfamily DCC subclass member 4
Details	60	95	hsa-miR-576-5p	CMYA5	cardiomyopathy associated 5
Details	61	95	hsa-miR-576-5p	KCNQ5	potassium voltage-gated channel subfamily Q member 5
Details	62	95	hsa-miR-576-5p	LEPROT	leptin receptor overlapping transcript
Details	63	95	hsa-miR-576-5p	CCSER2	coiled-coil serine rich protein 2
Details	64	95	hsa-miR-576-5p	PTPN4	protein tyrosine phosphatase, non-receptor type 4
Details	65	95	hsa-miR-576-5p	NDST3	N-deacetylase and N-sulfotransferase 3
Details	66	95	hsa-miR-576-5p	PWWP3B	PWWP domain containing 3B
Details	67	94	hsa-miR-576-5p	ASPH	aspartate beta-hydroxylase
Details	68	94	hsa-miR-576-5p	RBMS3	RNA binding motif single stranded interacting protein 3
Details	69	94	hsa-miR-576-5p	ABHD18	abhydrolase domain containing 18
Details	70	94	hsa-miR-576-5p	DIAPH3	diaphanous related formin 3
Details	71	94	hsa-miR-576-5p	NAMPT	nicotinamide phosphoribosyltransferase
Details	72	94	hsa-miR-576-5p	FMR1	fragile X mental retardation 1
Details	73	94	hsa-miR-576-5p	EIF4A2	eukaryotic translation initiation factor 4A2
Details	74	94	hsa-miR-576-5p	SIX2	SIX homeobox 2
Details	75	94	hsa-miR-576-5p	CDK17	cyclin dependent kinase 17
Details	76	94	hsa-miR-576-5p	C10orf88	chromosome 10 open reading frame 88
Details	77	94	hsa-miR-576-5p	CENPS	centromere protein S
Details	78	94	hsa-miR-576-5p	MTSS1	MTSS1, I-BAR domain containing
Details	79	94	hsa-miR-576-5p	FDX1	ferredoxin 1
Details	80	94	hsa-miR-576-5p	PUM2	pumilio RNA binding family member 2
Details	81	94	hsa-miR-576-5p	ZEB1	zinc finger E-box binding homeobox 1
Details	82	94	hsa-miR-576-5p	CA8	carbonic anhydrase 8
Details	83	93	hsa-miR-576-5p	ACTR2	ARP2 actin related protein 2 homolog
Details	84	93	hsa-miR-576-5p	SLC5A12	solute carrier family 5 member 12
Details	85	93	hsa-miR-576-5p	NFAT5	nuclear factor of activated T cells 5
Details	86	93	hsa-miR-576-5p	PJA2	praja ring finger ubiquitin ligase 2
Details	87	93	hsa-miR-576-5p	DCP2	decapping mRNA 2
Details	88	93	hsa-miR-576-5p	DDHD1	DDHD domain containing 1
Details	89	93	hsa-miR-576-5p	RSRC2	arginine and serine rich coiled-coil 2
Details	90	93	hsa-miR-576-5p	IPMK	inositol polyphosphate multikinase
Details	91	93	hsa-miR-576-5p	YIPF6	Yip1 domain family member 6
Details	92	93	hsa-miR-576-5p	HBS1L	HBS1 like translational GTPase
Details	93	93	hsa-miR-576-5p	RC3H1	ring finger and CCCH-type domains 1
Details	94	93	hsa-miR-576-5p	JADE2	jade family PHD finger 2
Details	95	93	hsa-miR-576-5p	TOMM70	translocase of outer mitochondrial membrane 70
Details	96	93	hsa-miR-576-5p	CNTNAP2	contactin associated protein like 2
Details	97	93	hsa-miR-576-5p	WDR72	WD repeat domain 72
Details	98	93	hsa-miR-576-5p	MIPOL1	mirror-image polydactyly 1
Details	99	93	hsa-miR-576-5p	YTHDF3	YTH N6-methyladenosine RNA binding protein 3
Details	100	93	hsa-miR-576-5p	SGPP1	sphingosine-1-phosphate phosphatase 1
Details	101	92	hsa-miR-576-5p	PAPOLB	poly(A) polymerase beta
Details	102	92	hsa-miR-576-5p	VEGFA	vascular endothelial growth factor A
Details	103	92	hsa-miR-576-5p	HTR1F	5-hydroxytryptamine receptor 1F
Details	104	92	hsa-miR-576-5p	FREM1	FRAS1 related extracellular matrix 1
Details	105	92	hsa-miR-576-5p	WDR33	WD repeat domain 33
Details	106	92	hsa-miR-576-5p	TSHZ3	teashirt zinc finger homeobox 3
Details	107	92	hsa-miR-576-5p	N4BP2	NEDD4 binding protein 2
Details	108	92	hsa-miR-576-5p	GAS2	growth arrest specific 2
Details	109	92	hsa-miR-576-5p	EFNA5	ephrin A5
Details	110	92	hsa-miR-576-5p	ZNF507	zinc finger protein 507
Details	111	92	hsa-miR-576-5p	HOOK1	hook microtubule tethering protein 1
Details	112	92	hsa-miR-576-5p	ENY2	ENY2, transcription and export complex 2 subunit
Details	113	92	hsa-miR-576-5p	CKAP5	cytoskeleton associated protein 5
Details	114	92	hsa-miR-576-5p	THRAP3	thyroid hormone receptor associated protein 3
Details	115	92	hsa-miR-576-5p	SCAI	suppressor of cancer cell invasion
Details	116	92	hsa-miR-576-5p	ARHGAP5	Rho GTPase activating protein 5
Details	117	91	hsa-miR-576-5p	MAP9	microtubule associated protein 9
Details	118	91	hsa-miR-576-5p	APPL1	adaptor protein, phosphotyrosine interacting with PH domain and leucine zipper 1
Details	119	91	hsa-miR-576-5p	LPP	LIM domain containing preferred translocation partner in lipoma
Details	120	91	hsa-miR-576-5p	ATP6V1G1	ATPase H+ transporting V1 subunit G1
Details	121	91	hsa-miR-576-5p	FLI1	Fli-1 proto-oncogene, ETS transcription factor
Details	122	91	hsa-miR-576-5p	HEXIM1	HEXIM P-TEFb complex subunit 1
Details	123	91	hsa-miR-576-5p	BCAT1	branched chain amino acid transaminase 1
Details	124	91	hsa-miR-576-5p	TM9SF3	transmembrane 9 superfamily member 3
Details	125	91	hsa-miR-576-5p	GOSR1	golgi SNAP receptor complex member 1
Details	126	91	hsa-miR-576-5p	HDAC9	histone deacetylase 9
Details	127	91	hsa-miR-576-5p	ARHGAP11A	Rho GTPase activating protein 11A
Details	128	91	hsa-miR-576-5p	CHIC1	cysteine rich hydrophobic domain 1
Details	129	91	hsa-miR-576-5p	SUMO2	small ubiquitin-like modifier 2
Details	130	91	hsa-miR-576-5p	LONRF2	LON peptidase N-terminal domain and ring finger 2
Details	131	91	hsa-miR-576-5p	C11orf54	chromosome 11 open reading frame 54
Details	132	90	hsa-miR-576-5p	SAMSN1	SAM domain, SH3 domain and nuclear localization signals 1
Details	133	90	hsa-miR-576-5p	NEXMIF	neurite extension and migration factor
Details	134	90	hsa-miR-576-5p	THAP5	THAP domain containing 5
Details	135	90	hsa-miR-576-5p	C21orf91	chromosome 21 open reading frame 91
Details	136	90	hsa-miR-576-5p	STAU2	staufen double-stranded RNA binding protein 2
Details	137	90	hsa-miR-576-5p	HPRT1	hypoxanthine phosphoribosyltransferase 1
Details	138	90	hsa-miR-576-5p	FAR2	fatty acyl-CoA reductase 2
Details	139	90	hsa-miR-576-5p	ITPRID2	ITPR interacting domain containing 2
Details	140	90	hsa-miR-576-5p	MRPS7	mitochondrial ribosomal protein S7
Details	141	90	hsa-miR-576-5p	ACVR1B	activin A receptor type 1B
Details	142	90	hsa-miR-576-5p	TMPO	thymopoietin
Details	143	90	hsa-miR-576-5p	PCGF5	polycomb group ring finger 5
Details	144	90	hsa-miR-576-5p	CAST	calpastatin
Details	145	90	hsa-miR-576-5p	CAMK4	calcium/calmodulin dependent protein kinase IV
Details	146	90	hsa-miR-576-5p	PCDHB2	protocadherin beta 2
Details	147	90	hsa-miR-576-5p	CUX2	cut like homeobox 2
Details	148	90	hsa-miR-576-5p	NFXL1	nuclear transcription factor, X-box binding like 1
Details	149	90	hsa-miR-576-5p	ZDHHC17	zinc finger DHHC-type containing 17
Details	150	90	hsa-miR-576-5p	TDRD7	tudor domain containing 7
Details	151	90	hsa-miR-576-5p	AHR	aryl hydrocarbon receptor
Details	152	90	hsa-miR-576-5p	DDX42	DEAD-box helicase 42
Details	153	90	hsa-miR-576-5p	DSE	dermatan sulfate epimerase
Details	154	90	hsa-miR-576-5p	CYYR1	cysteine and tyrosine rich 1
Details	155	90	hsa-miR-576-5p	DBT

## Sheet: Sheet2
Supplementary Table 1. Putative target mRNA of miR-576
Target Rank	Target Score	Gene Symbol	Gene Description
1	100	ICA1L	islet cell autoantigen 1 like
2	99	CUL3	cullin 3
3	99	CCDC148	coiled-coil domain containing 148
4	99	NR4A3	nuclear receptor subfamily 4 group A member 3
5	99	ADAMTS3	ADAM metallopeptidase with thrombospondin type 1 motif 3
6	99	FUT9	fucosyltransferase 9
7	99	DNAL1	dynein axonemal light chain 1
8	99	SCAF11	SR-related CTD associated factor 11
9	99	DGKH	diacylglycerol kinase eta
10	99	SP4	Sp4 transcription factor
11	99	LARP4	La ribonucleoprotein domain family member 4
12	98	ZMAT3	zinc finger matrin-type 3
13	98	ETNK1	ethanolamine kinase 1
14	98	GOLIM4	golgi integral membrane protein 4
15	98	S1PR3	sphingosine-1-phosphate receptor 3
16	98	NECAB1	N-terminal EF-hand calcium binding protein 1
17	98	ADAMTS5	ADAM metallopeptidase with thrombospondin type 1 motif 5
18	98	TMEM33	transmembrane protein 33
19	98	RB1	RB transcriptional corepressor 1
20	98	KCNMA1	potassium calcium-activated channel subfamily M alpha 1
21	98	NRIP1	nuclear receptor interacting protein 1
22	97	TRIM33	tripartite motif containing 33
23	97	REEP3	receptor accessory protein 3
24	97	RFX3	regulatory factor X3
25	97	GDAP1	ganglioside induced differentiation associated protein 1
26	97	KLF10	Kruppel like factor 10
27	97	UBR3	ubiquitin protein ligase E3 component n-recognin 3
28	97	FGF2	fibroblast growth factor 2
29	97	CDK6	cyclin dependent kinase 6
30	97	ZFP30	ZFP30 zinc finger protein
31	97	ZC3H12C	zinc finger CCCH-type containing 12C
32	97	FZD3	frizzled class receptor 3
33	97	RNF138	ring finger protein 138
34	97	FBXL17	F-box and leucine rich repeat protein 17
35	97	NCEH1	neutral cholesterol ester hydrolase 1
36	97	MAP7	microtubule associated protein 7
37	96	GRM5	glutamate metabotropic receptor 5
38	96	TOX	thymocyte selection associated high mobility group box
39	96	LRP2	LDL receptor related protein 2
40	96	AQP4	aquaporin 4
41	96	RBL2	RB transcriptional corepressor like 2
42	96	RGS5	regulator of G protein signaling 5
43	96	SINHCAF	SIN3-HDAC complex associated factor
44	96	B3GNT5	UDP-GlcNAc:betaGal beta-1,3-N-acetylglucosaminyltransferase 5
45	96	ITGBL1	integrin subunit beta like 1
46	96	IGF2BP2	insulin like growth factor 2 mRNA binding protein 2
47	96	TMF1	TATA element modulatory factor 1
48	96	HDGFL3	HDGF like 3
49	95	IKZF5	IKAROS family zinc finger 5
50	95	C5orf30	chromosome 5 open reading frame 30
51	95	SLC6A14	solute carrier family 6 member 14
52	95	MGAT4A	alpha-1,3-mannosyl-glycoprotein 4-beta-N-acetylglucosaminyltransferase A
53	95	HACE1	HECT domain and ankyrin repeat containing E3 ubiquitin protein ligase 1
54	95	NDFIP2	Nedd4 family interacting protein 2
55	95	AFTPH	aftiphilin
56	95	BOLL	boule homolog, RNA binding protein
57	95	CERK	ceramide kinase
58	95	POLR1D	RNA polymerase I and III subunit D
59	95	IGDCC4	immunoglobulin superfamily DCC subclass member 4
60	95	CMYA5	cardiomyopathy associated 5
61	95	KCNQ5	potassium voltage-gated channel subfamily Q member 5
62	95	LEPROT	leptin receptor overlapping transcript
63	95	CCSER2	coiled-coil serine rich protein 2
64	95	PTPN4	protein tyrosine phosphatase, non-receptor type 4
65	95	NDST3	N-deacetylase and N-sulfotransferase 3
66	95	PWWP3B	PWWP domain containing 3B
67	94	ASPH	aspartate beta-hydroxylase
68	94	RBMS3	RNA binding motif single stranded interacting protein 3
69	94	ABHD18	abhydrolase domain containing 18
70	94	DIAPH3	diaphanous related formin 3
71	94	NAMPT	nicotinamide phosphoribosyltransferase
72	94	FMR1	fragile X mental retardation 1
73	94	EIF4A2	eukaryotic translation initiation factor 4A2
74	94	SIX2	SIX homeobox 2
75	94	CDK17	cyclin dependent kinase 17
76	94	C10orf88	chromosome 10 open reading frame 88
77	94	CENPS	centromere protein S
78	94	MTSS1	MTSS1, I-BAR domain containing
79	94	FDX1	ferredoxin 1
80	94	PUM2	pumilio RNA binding family member 2
81	94	ZEB1	zinc finger E-box binding homeobox 1
82	94	CA8	carbonic anhydrase 8
83	93	ACTR2	ARP2 actin related protein 2 homolog
84	93	SLC5A12	solute carrier family 5 member 12
85	93	NFAT5	nuclear factor of activated T cells 5
86	93	PJA2	praja ring finger ubiquitin ligase 2
87	93	DCP2	decapping mRNA 2
88	93	DDHD1	DDHD domain containing 1
89	93	RSRC2	arginine and serine rich coiled-coil 2
90	93	IPMK	inositol polyphosphate multikinase
91	93	YIPF6	Yip1 domain family member 6
92	93	HBS1L	HBS1 like translational GTPase
93	93	RC3H1	ring finger and CCCH-type domains 1
94	93	JADE2	jade family PHD finger 2
95	93	TOMM70	translocase of outer mitochondrial membrane 70
96	93	CNTNAP2	contactin associated protein like 2
97	93	WDR72	WD repeat domain 72
98	93	MIPOL1	mirror-image polydactyly 1
99	93	YTHDF3	YTH N6-methyladenosine RNA binding protein 3
100	93	SGPP1	sphingosine-1-phosphate phosphatase 1
101	92	PAPOLB	poly(A) polymerase beta
102	92	VEGFA	vascular endothelial growth factor A
103	92	HTR1F	5-hydroxytryptamine receptor 1F
104	92	FREM1	FRAS1 related extracellular matrix 1
105	92	WDR33	WD repeat domain 33
106	92	TSHZ3	teashirt zinc finger homeobox 3
107	92	N4BP2	NEDD4 binding protein 2
108	92	GAS2	growth arrest specific 2
109	92	EFNA5	ephrin A5
110	92	ZNF507	zinc finger protein 507
111	92	HOOK1	hook microtubule tethering protein 1
112	92	ENY2	ENY2, transcription and export complex 2 subunit
113	92	CKAP5	cytoskeleton associated protein 5
114	92	THRAP3	thyroid hormone receptor associated protein 3
115	92	SCAI	suppressor of cancer cell invasion
116	92	ARHGAP5	Rho GTPase activating protein 5
117	91	MAP9	microtubule associated protein 9
118	91	APPL1	adaptor protein, phosphotyrosine interacting with PH domain and leucine zipper 1
119	91	LPP	LIM domain containing preferred translocation partner in lipoma
120	91	ATP6V1G1	ATPase H+ transporting V1 subunit G1
121	91	FLI1	Fli-1 proto-oncogene, ETS transcription factor
122	91	HEXIM1	HEXIM P-TEFb complex subunit 1
123	91	BCAT1	branched chain amino acid transaminase 1
124	91	TM9SF3	transmembrane 9 superfamily member 3
125	91	GOSR1	golgi SNAP receptor complex member 1
126	91	HDAC9	histone deacetylase 9
127	91	ARHGAP11A	Rho GTPase activating protein 11A
128	91	CHIC1	cysteine rich hydrophobic domain 1
129	91	SUMO2	small ubiquitin-like modifier 2
130	91	LONRF2	LON peptidase N-terminal domain and ring finger 2
131	91	C11orf54	chromosome 11 open reading frame 54
132	90	SAMSN1	SAM domain, SH3 domain and nuclear localization signals 1
133	90	NEXMIF	neurite extension and migration factor
134	90	THAP5	THAP domain containing 5
135	90	C21orf91	chromosome 21 open reading frame 91
136	90	STAU2	staufen double-stranded RNA binding protein 2
137	90	HPRT1	hypoxanthine phosphoribosyltransferase 1
138	90	FAR2	fatty acyl-CoA reductase 2
139	90	ITPRID2	ITPR interacting domain containing 2
140	90	MRPS7	mitochondrial ribosomal protein S7
141	90	ACVR1B	activin A receptor type 1B
142	90	TMPO	thymopoietin
143	90	PCGF5	polycomb group ring finger 5
144	90	CAST	calpastatin
145	90	CAMK4	calcium/calmodulin dependent protein kinase IV
146	90	PCDHB2	protocadherin beta 2
147	90	CUX2	cut like homeobox 2
148	90	NFXL1	nuclear transcription factor, X-box binding like 1
149	90	ZDHHC17	zinc finger DHHC-type containing 17
150	90	TDRD7	tudor domain containing 7
151	90	AHR	aryl hydrocarbon receptor
152	90	DDX42	DEAD-box helicase 42
153	90	DSE	dermatan sulfate epimerase
154	90	CYYR1	cysteine and tyrosine rich 1
155	90	DBT	dihydrolipoamide branched chain transacylase E2
156	89	CPNE3	copine 3
157	89	ZDHHC21	zinc finger DHHC-type containing 21
158	89	WWP2	WW domain containing E3 ubiquitin protein ligase 2
159	89	MMP20	matrix metallopeptidase 20
160	89	ODF2L	outer dense fiber of sperm tails 2 like
161	89	CIP2A	cell proliferation regulating inhibitor of protein phosphatase 2A
162	89	C10orf126	chromosome 10 open reading frame 126
163	89	PDE12	phosphodiesterase 12
164	89	SNX10	sorting nexin 10
165	89	HCFC2	host cell factor C2
166	89	VTA1	vesicle trafficking 1
167	89	GAB1	GRB2 associated binding protein 1
168	89	FAXC	failed axon connections homolog
169	89	SORL1	sortilin related receptor 1
170	88	CAPZA2	capping actin protein of muscle Z-line subunit alpha 2
171	88	COBLL1	cordon-bleu WH2 repeat protein like 1
172	88	CADM2	cell adhesion molecule 2
173	88	ARMC3	armadillo repeat containing 3
174	88	CLTC	clathrin heavy chain
175	88	MRPL42	mitochondrial ribosomal protein L42
176	88	AK7	adenylate kinase 7
177	88	IRAK3	interleukin 1 receptor associated kinase 3
178	88	ITGB8	integrin subunit beta 8
179	88	CRISPLD1	cysteine rich secretory protein LCCL domain containing 1
180	88	PDXDC1	pyridoxal dependent decarboxylase domain containing 1
181	88	PIMREG	PICALM interacting mitotic regulator
182	88	TTC3	tetratricopeptide repeat domain 3
183	88	SLC10A4	solute carrier family 10 member 4
184	88	PXYLP1	2-phosphoxylose phosphatase 1
185	88	CEBPZOS	CEBPZ opposite strand
186	88	ZFP82	ZFP82 zinc finger protein
187	87	ZFHX4	zinc finger homeobox 4
188	87	GCLM	glutamate-cysteine ligase modifier subunit
189	87	ONECUT2	one cut homeobox 2
190	87	C4orf46	chromosome 4 open reading frame 46
191	87	HIPK1	homeodomain interacting protein kinase 1
192	87	COMMD6	COMM domain containing 6
193	87	TRIP11	thyroid hormone receptor interactor 11
194	87	GPATCH11	G-patch domain containing 11
195	87	TASOR	transcription activation suppressor
196	87	MFSD4A	major facilitator superfamily domain containing 4A
197	87	GRM3	glutamate metabotropic receptor 3
198	87	ANKRD29	ankyrin repeat domain 29
199	87	PER2	period circadian regulator 2
200	87	METTL9	methyltransferase like 9
201	87	ENAH	ENAH, actin regulator
202	87	MGARP	mitochondria localized glutamic acid rich protein
203	87	ZNF131	zinc finger protein 131
204	86	C1GALT1C1L	C1GALT1 specific chaperone 1 like
205	86	PEX5L	peroxisomal biogenesis factor 5 like
206	86	TMEM14A	transmembrane protein 14A
207	86	FNDC3A	fibronectin type III domain containing 3A
208	86	GRIN2A	glutamate ionotropic receptor NMDA type subunit 2A
209	86	SOHLH2	spermatogenesis and oogenesis specific basic helix-loop-helix 2
210	86	CD164	CD164 molecule
211	86	CAPS2	calcyphosine 2
212	86	LDB2	LIM domain binding 2
213	86	SLC7A11	solute carrier family 7 member 11
214	86	NCK1	NCK adaptor protein 1
215	86	STXBP3	syntaxin binding protein 3
216	86	LRRCC1	leucine rich repeat and coiled-coil centrosomal protein 1
217	86	NUFIP2	nuclear FMR1 interacting protein 2
218	86	MGA	MGA, MAX dimerization protein
219	86	FBXO42	F-box protein 42
220	86	YBX1	Y-box binding protein 1
221	85	ITGA6	integrin subunit alpha 6
222	85	LCLAT1	lysocardiolipin acyltransferase 1
223	85	PNRC2	proline rich nuclear receptor coactivator 2
224	85	HS3ST3A1	heparan sulfate-glucosamine 3-sulfotransferase 3A1
225	85	PPM1A	protein phosphatase, Mg2+/Mn2+ dependent 1A
226	85	PRPF38B	pre-mRNA processing factor 38B
227	85	VIRMA	vir like m6A methyltransferase associated
228	85	UBE2O	ubiquitin conjugating enzyme E2 O
229	85	KLF3	Kruppel like factor 3
230	85	FAM169A	family with sequence similarity 169 member A
231	85	PLCL1	phospholipase C like 1 (inactive)
232	85	NR3C1	nuclear receptor subfamily 3 group C member 1
233	85	LAMP2	lysosomal associated membrane protein 2
234	85	NF1	neurofibromin 1
235	85	SENP7	SUMO specific peptidase 7
236	85	GOPC	golgi associated PDZ and coiled-coil motif containing
237	85	MSANTD3	Myb/SANT DNA binding domain containing 3
238	85	TMEM196	transmembrane protein 196
239	85	USP47	ubiquitin specific peptidase 47
240	85	KCTD4	potassium channel tetramerization domain containing 4
241	85	KAT6A	lysine acetyltransferase 6A
242	85	POU2F1	POU class 2 homeobox 1
243	85	TNFRSF11B	TNF receptor superfamily member 11b
244	85	CLOCK	clock circadian regulator
245	85	PCLO	piccolo presynaptic cytomatrix protein
246	85	NR3C2	nuclear receptor subfamily 3 group C member 2
247	85	BLZF1	basic leucine zipper nuclear factor 1
248	85	CDH11	cadherin 11
249	85	ERICH3	glutamate rich 3
250	84	MECP2	methyl-CpG binding protein 2
251	84	NBPF1	NBPF member 1
252	84	NCKAP5	NCK associated protein 5
253	84	CETN3	centrin 3
254	84	E2F6	E2F transcription factor 6
255	84	NALCN	sodium leak channel, non-selective
256	84	CDCA4	cell division cycle associated 4
257	84	CFAP97	cilia and flagella associated protein 97
258	84	MOB1B	MOB kinase activator 1B
259	84	PRPF40A	pre-mRNA processing factor 40 homolog A
260	84	TRIM23	tripartite motif containing 23
261	84	ARGFX	arginine-fifty homeobox
262	84	MSX2	msh homeobox 2
263	84	LUZP2	leucine zipper protein 2
264	84	GASK1B	golgi associated kinase 1B
265	84	MYO5B	myosin VB
266	84	CCDC39	coiled-coil domain containing 39
267	84	SLC16A7	solute carrier family 16 member 7
268	84	CAV1	caveolin 1
269	84	KCNA4	potassium voltage-gated channel subfamily A member 4
270	84	AHI1	Abelson helper integration site 1
271	84	ZNF181	zinc finger protein 181
272	83	AGGF1	angiogenic factor with G-patch and FHA domains 1
273	83	ITGA4	integrin subunit alpha 4
274	83	INSIG1	insulin induced gene 1
275	83	ACPP	acid phosphatase, prostate
276	83	AVL9	AVL9 cell migration associated
277	83	TRDN	triadin
278	83	FAM126B	family with sequence similarity 126 member B
279	83	NLK	nemo like kinase
280	83	FSTL5	follistatin like 5
281	83	BMP2	bone morphogenetic protein 2
282	83	PIAS1	protein inhibitor of activated STAT 1
283	83	SPIN1	spindlin 1
284	83	SKIL	SKI like proto-oncogene
285	83	PLEKHA8	pleckstrin homology domain containing A8
286	83	CD38	CD38 molecule
287	83	ACSL3	acyl-CoA synthetase long chain family member 3
288	83	ZNF850	zinc finger protein 850
289	83	MEGF11	multiple EGF like domains 11
290	83	DCLK1	doublecortin like kinase 1
291	83	PCDH10	protocadherin 10
292	83	PDS5A	PDS5 cohesin associated factor A
293	83	ZNF770	zinc finger protein 770
294	83	ZNF326	zinc finger protein 326
295	83	FMN1	formin 1
296	83	KCMF1	potassium channel modulatory factor 1
297	83	RIOK3	RIO kinase 3
298	83	BRWD3	bromodomain and WD repeat domain containing 3
299	83	EPHX4	epoxide hydrolase 4
300	82	APH1B	aph-1 homolog B, gamma-secretase subunit
301	82	ATPSCKMT	ATP synthase c subunit lysine N-methyltransferase
302	82	TMEM38B	transmembrane protein 38B
303	82	CISD2	CDGSH iron sulfur domain 2
304	82	SLCO4C1	solute carrier organic anion transporter family member 4C1
305	82	ZNF146	zinc finger protein 146
306	82	SUMO4	small ubiquitin-like modifier 4
307	82	GRB10	growth factor receptor bound protein 10
308	82	POLDIP2	DNA polymerase delta interacting protein 2
309	82	IL6ST	interleukin 6 signal transducer
310	82	EFCAB11	EF-hand calcium binding domain 11
311	82	ZHX1	zinc fingers and homeoboxes 1
312	82	GDAP2	ganglioside induced differentiation associated protein 2
313	82	TULP4	tubby like protein 4
314	82	NECTIN3	nectin cell adhesion molecule 3
315	82	SI	sucrase-isomaltase
316	82	ZNF670	zinc finger protein 670
317	82	RAB11A	RAB11A, member RAS oncogene family
318	81	TCAIM	T cell activation inhibitor, mitochondrial
319	81	LAMTOR3	late endosomal/lysosomal adaptor, MAPK and MTOR activator 3
320	81	EGF	epidermal growth factor
321	81	SLC4A7	solute carrier family 4 member 7
322	81	PGGT1B	protein geranylgeranyltransferase type I subunit beta
323	81	TMTC3	transmembrane and tetratricopeptide repeat containing 3
324	81	SLC9A4	solute carrier family 9 member A4
325	81	TXNDC16	thioredoxin domain containing 16
326	81	GCFC2	GC-rich sequence DNA-binding factor 2
327	81	CXADR	CXADR, Ig-like cell adhesion molecule
328	81	RBM38	RNA binding motif protein 38
329	81	SYTL2	synaptotagmin like 2
330	81	LY6K	lymphocyte antigen 6 family member K
331	81	ENKUR	enkurin, TRPC channel interacting protein
332	81	PLRG1	pleiotropic regulator 1
333	81	MMGT1	membrane magnesium transporter 1
334	81	PCDH17	protocadherin 17
335	80	LUM	lumican
336	80	KRR1	KRR1, small subunit processome component homolog
337	80	F9	coagulation factor IX
338	80	HDHD2	haloacid dehalogenase like hydrolase domain containing 2
339	80	FAM241A	family with sequence similarity 241 member A
340	80	UBE2J1	ubiquitin conjugating enzyme E2 J1
341	80	PHF6	PHD finger protein 6
342	80	ZNF805	zinc finger protein 805
343	80	MRAS	muscle RAS oncogene homolog
344	80	NPR3	natriuretic peptide receptor 3
345	80	SALL3	spalt like transcription factor 3
346	80	LDLRAD3	low density lipoprotein receptor class A domain containing 3
347	80	RTL3	retrotransposon Gag like 3
348	80	BACE2	beta-secretase 2
349	80	MAPK8	mitogen-activated protein kinase 8
350	80	ARHGAP18	Rho GTPase activating protein 18
351	80	SNX31	sorting nexin 31
352	80	FUT4	fucosyltransferase 4
353	80	ZFX	zinc finger protein X-linked
354	80	ZNF273	zinc finger protein 273
355	80	KLHL15	kelch like family member 15
356	80	RBAK-RBAKDN	RBAK-RBAKDN readthrough
357	80	RORA	RAR related orphan receptor A
358	80	LYSMD4	LysM domain containing 4
359	80	ANKRD28	ankyrin repeat domain 28
